# Supplementary material for: A Large-Scale High-Throughput Screen for Modulators of SERCA Activity
Source: Biomolecules. 2022 Nov 30;12(12):1789. doi: 10.3390/biom12121789 (PMC9776381; doi:10.3390/biom12121789)
Supplement: Supplementary file 1 [file biomolecules-12-01789-s001.zip]

Archive with 1 entries (1 files):
- biomolecules-2036051-supplementary.pdf
